# Supplementary material for: Preconception-Health-Related Attitudes of Bulgarian Women of Reproductive Age
Source: Healthcare (Basel). 2023 Mar 30;11(7):989. doi: 10.3390/healthcare11070989 (PMC10094175; doi:10.3390/healthcare11070989)
Supplement: Supplementary file 1 [file healthcare-11-00989-s001.zip]

Archive with 1 entries (1 files):
- healthcare-2227785-supplementary.pdf
